# Supplementary material for: Improved Resolution and Cost Performance of Low-Cost MEMS Seismic Sensor through Parallel Acquisition
Source: Sensors (Basel). 2021 Nov 29;21(23):7970. doi: 10.3390/s21237970 (PMC8659451; doi:10.3390/s21237970)
Supplement: Supplementary file 1 [file sensors-21-07970-s001.zip]

Archive with 1 entries (1 files):
- sensors-1457972-supplementary.pdf
